# Supplementary material for: Toward On-Demand Polymorphic Transitions of Organic Crystals via Side Chain and Lattice Dynamics Engineering
Source: J Am Chem Soc. 2024 Nov 8;146(46):31911–9. doi: 10.1021/jacs.4c11289 (PMC11583316; doi:10.1021/jacs.4c11289)
Supplement: Supplementary file 10 — ja4c11289_si_010.zip [file ja4c11289_si_010.zip]

Archive with 1 entries (1 files):
- Movie S9 Cooperative transition and shapeshifting of crystal of 6. Sample 3..mp4
